# Supplementary material for: Expression of Periostin Alternative Splicing Variants in Normal Tissue and Breast Cancer
Source: Biomolecules. 2024 Aug 31;14(9):1093. doi: 10.3390/biom14091093 (PMC11430663; doi:10.3390/biom14091093)
Supplement: Supplementary file 1 [file biomolecules-14-01093-s001.zip]

Archive with 3 entries (3 files):
- biomolecules-3116556 supplent information.pdf
- Supplement figure.pdf
- western blotting original images.pdf
